# Supplementary material for: Effect of the Consumption of Alcohol-Free Beers with Different Carbohydrate Composition on Postprandial Metabolic Response
Source: Nutrients. 2022 Feb 28;14(5):1046. doi: 10.3390/nu14051046 (PMC8912682; doi:10.3390/nu14051046)
Supplement: Supplementary file 1 [file nutrients-14-01046-s001.zip]

Archive with 1 entries (1 files):
- Supplemental Tables and Figures.pdf
